# Supplementary material for: Comparative Analysis of Proteins Regulated during Cadmium Sulfide Quantum Dots Response in Arabidopsis thaliana Wild Type and Tolerant Mutants
Source: Nanomaterials (Basel). 2021 Mar 1;11(3):615. doi: 10.3390/nano11030615 (PMC7998754; doi:10.3390/nano11030615)
Supplement: Supplementary file 1 [file nanomaterials-11-00615-s001.zip]

Archive with 4 entries (4 files):
- Supplementary.xlsx
- __MACOSX/._Supplementary.xlsx
- Supplementary.docx
- __MACOSX/._Supplementary.docx
