# Supplementary material for: Comparative Analysis of Proteins Regulated during Cadmium Sulfide Quantum Dots Response in Arabidopsis thaliana Wild Type and Tolerant Mutants
Source: Nanomaterials (Basel). 2021 Mar 1;11(3):615. doi: 10.3390/nano11030615 (PMC7998754; doi:10.3390/nano11030615)
Supplement: Supplementary file 1 [file nanomaterials-11-00615-s001.zip › Supplementary.xlsx]

## Sheet: Sheet1
Comparative analysis of proteins regulated during cadmium sulphide quantum dots response in Arabidopsis thaliana wild type and tolerant mutants Valentina Gallo, Zappettini Andrea, Villani Marco, Nelson Marmiroli, Marta Marmiroli Supplementary Table 1: MALDI-TOF/TOF data associated with differentially expressed proteins identified by 2D-GE
										spot intensity %
Spot n° a	Protein name b	Accession no. c	entry name d	Gene name e	MW f	pI g	score h	id. peptide i	seq. cov.% j	mean wt CTR	mean wt TRT	mean atnp01 CTR	mean atnp01 TRT	mean atnp02 CTR	mean atnp02 TRT	sd wt CTR	sd wt TRT	sd atnp01 CTR	sd atnp01 TRT	sd atnp02 CTR	sd atnp02 TRT
102	Aspartokinase 2, chloroplastic	O23653	AK2_ARATH	AK2	60137	6.38	58	8	25	0.285819	0.978529	1.00277	0.609265	0.61924	1.00801	0.09979	0.129577	0.878281	0.555184	0.344958	0.106038
107	Pathogenesis-related protein 5	P28493	PR5_ARATH	At1g75040	26148	4.6	35	4	38	0.151245	0.982256	0.359783	1.56382	1.19954	0.631112	0.103004	0.173363	0.146488	0.353683	0.215524	0.186192
202	ATP-dependent helicase BRM	Q6EVK6	BRM_ARATH	BRM	246173	8	48	21	15	0.529658	0.329752	0.356617	0.423421	1.57004	0.795944	0.013828	0.001303	0.349538	0.311679	0.408398	0.296757
210	Oxygen-evolving enhancer protein 1-1, chloroplastic	P23321	PSBO1_ARATH	PSBO1	35349	5.55	119	17	50	0.376902	0.530057	1.02898	0.775793	0.503759	0.801778	0.197065	0.043098	0.40274	0.169755	0.142845	0.398675
502	Sorbitol dehydrogenase	Q9FJ95	DHSO_ARATH	SDH	40028	5.67	46	8	30	1.73766	1.09793	0.584301	0.37275	0.910255	0.251854	0.006054	0.22815	0.117405	0.010273	0.128642	0.003006
503	Probable pectinesterase/pectinesterase inhibitor VGDH2	Q5MFV6	PME37_ARATH	VGDH2	63374	8.7	51	7	15	0.231884	0.393555	0.264558	0	0	0.220499	0.004101	0.357933	0.070675	0	0	0.020499
612	Putative F-box/LRR-repeat protein At4g13960	O23653	FBL72_ARATH	At4g13960	50186	6	56	12	33	0.438713	0.563835	2.15747	0.83019	1.16467	1.07911	0.198145	1.17066	0.196895	0.405236	0.388228	0.583929
705	Chaperonin 60 subunit alpha 1, chloroplastic	P21238	CPNA1_ARATH	CPN60A1	62205	5.09	166	25	40	1.44011	2.19162	0.885693	0.834501	0.865179	0.379545	0.012909	0.165798	0.175645	0.086552	0.027867	0.018504
801	Heat shock 70 kDa protein 3	O65729	HSP7C_ARATH	HSP70-3	71559	4.97	73	20	34	0.494474	0.666346	0.243551	0	0	0	0.008093	0.017866	0.029459	0	0	0
809	Probable mediator of RNA polymerase II transcription sub 37c	P22954	MD37D_ARATH	MED37D	72000	5.03	54	13	29	0.310007	0.25406	0.24921	0.194817	0.702175	0.267057	0.110026	0.03842	0.221966	0.275513	0.018397	0.090162
902	Patellin-1	Q56WK6	PATL1_ARATH	PATL1	64121	4.82	101	25	38	0.174147	0.205517	0.256886	0.250225	0.362798	0.145584	0.019849	0.154374	0.12342	0.073577	0.077228	0.021889
1202	Peroxiredoxin-2E, chloroplastic	Q949U7	PRX2E_ARATH	PRXIIE	24783	9	78	9	28	0.76029	0.277422	0.579901	0.602457	0.993058	0.330707	0.01622	0.166773	0.021395	0.339442	0.018319	0.146925
1204	Thylakoid lumenal protein TL20.3	Q8H1Q1	TL203_ARATH	TL20.3	30388	8.72	45	9	45	0.621285	0.535397	0.579838	0.460374	0.388067	0.464429	0.009226	0.055839	0.148755	0.043785	0.154468	0.104163
1207	3-isopropylmalate dehydratase small subunit 1	Q9W85	LEUD3_ARATH	At2g43090	27059	6.33	44	6	35	0.353404	0.596798	0.173151	0.278531	0.202777	0.114603	0.003276	0.143774	0.023156	0.090016	0.002777	0.014603
1209	Glutathione S-transferase DHAR3, chloroplastic	Q8LE52	DHAR3_ARATH	DHAR3	28724	7.5	77	12	48	0.125478	0.419918	0.363615	0.450395	0.385651	0.500727	0.035405	0.074962	0.031217	0.071487	0.152347	0.149527
1215	NifU-like protein 3	Q84RQ7	NIFU3_ARATH	NFU3	25868	6.45	38	6	28	0.250761	0.570958	0.133476	0.277156	0.172007	0.131906	0.002558	0.043927	0.001239	0.079585	0.00806	0.089474
1309	Jacalin-related lectin 33	O04311	JAL33_ARATH	JAL33	32003	5.09	62	13	39	0.0979818	0.114211	0.322139	0.326889	0.441579	0.555895	0.015361	0.024176	0.039399	0.104969	0.189706	0.199512
1402	Magnesium-chelatase subunit ChlI-2	Q5XF33	CHLI2_ARATH	CHLI2	46468	5.36	41	8	30	0.588411	0.463078	0.328903	0.417714	0.421	0.388461	0.014644	0.090779	0.017841	0.008027	0.052706	0.080168
1408	F-box only protein 7	Q9ZPS0	FBX7_ARATH	FBX7	47188	9.23	43	7	27	0.560916	0.326794	0.0202221	0.197303	0.193264	0.101382	0.002062	0.00613	0.028598	0.020426	0.055377	0.074216
1506	Ribulose bisphosphate carboxylase/oxygenase activase	P10896	RCA_ARATH	RCA	52347	5.87	67	16	41	0.0789689	0.108295	0.854604	0.703	1.05959	0.70086	0.015333	0.105538	0.100239	0.393911	0.059588	0.295954
1508	Glutamine synthetase, chloroplastic/mitochondrial	Q43127	GLN2_ARATH	GLN2	47780	6.43	45	11	37	0.555294	0.976882	0.149884	0.46637	0.199896	0.246599	0	0.155377	0.05542	0.068881	0.122406	0.02002
1601	V-type proton ATPase subunit B2	Q9SZN1	VATB2_ARATH	VHA-B2	54385	5.03	61	14	30	0	0.670784	0.109424	0.195716	0.253875	0.129611	0.00488	0.003106	0.045497	0.106054	0.121327	0.017632
1602	V-type proton ATPase subunit B1	P11574	VATB1_ARATH	VHA-B1	54188	4.98	86	13	36	0.18691	0.133053	0.80413	0	0.347169	0.434104	0.035284	0.086652	0.048147	0	0.156947	0.034104
1603	Glutathione gamma-glutamylcysteinyltransferase 2	Q9ZWB7	PCS2_ARATH	PCS2	53435	6.58	41	9	29	0.38063	0.324244	0.313765	0.825012	0.14946	0.517425	0.007696	0	0.117128	1.09812	0.018132	0.017425
1607	Protein TIFY 8	Q84MB2	TIF8_ARATH	TIFY8	38766	9.4	60	8	37	0.243948	0.276183	0.168318	0.267263	0.195466	0.270543	0.006369	0.155887	0.054757	0.019424	0.009363	0.014709
1707	ATP-dependent zinc metalloprotease FTSH 2	O80860	FTSH2_ARATH	FTSH2	74282	6	67	9	18	0.0719124	0.26849	0.110941	0.0875762	0.308256	0.12419	0.001877	0.051672	0.041206	0.123851	0.008256	0.02419
1801	Probable inactive ATP-dependent zinc metalloprotease FTSHI 1	O22993	FTSI1_ARATH	FTSHI1	100705	7	45	11	19	0.79353	0.450363	0.577792	0.511434	0.381026	0.672506	0.062486	0.006907	0.118496	0.196062	0.176592	0.173119
1803	Probable mediator of RNA polymerase II transcription sub 37e	P22953	P2C58_ARATH	MED37E	71712	5.03	65	15	23	0.622113	0.68254	0.499297	0.531313	0.400185	0.690763	0.016241	0.140518	0.176103	0.001526	0.000185	0.037976
1805	Mediator of RNA polymerase II transcription subunit 37a	Q9LKR3	MD37A_ARATH	MED37A	73869	5.8	35	6	13	0.488252	0.130536	0.227409	0.545047	0.412988	0.444207	0.012747	0.043185	0.020512	0.105752	0.015247	0.044207
1806	Mediator of RNA polymerase II transcription subunit 37F	Q39043	MD37F_ARATH	MED37F	73801	5.11	47	15	20	0.721624	0.777806	0.285797	1.11608	0.98082	0.526252	0.018839	0.318544	0.083365	0.259708	0.308571	0.014988
1904	Methyl-CpG-binding domain-containing protein 13	MBD13	MBD13_ARATH	MBD13	83290	9.34	34	13	15	0.210674	0.130542	0.156881	0.236647	0.206799	0.1645	0.005646	0.024876	0.068613	0.015732	0.006799	0.123342
2101	Zinc finger A20 and AN1 domain-containing stress-assoc prot 1	Q6NNI8	SAP1_ARATH	SAP1	18379	8.94	57	6	45	0.127761	0	0	0.368052	0.386523	0.195028	0.003335	0	0	0.056726	0.217619	0.110081
2103	Glycine-rich RNA-binding protein 8	Q03251	RBG8_ARATH	RBG8	16626	5.58	52	4	32	0.839017	0.415007	0.443249	0.332677	0.530203	0.246868	0.021904	0.017688	0.12071	0.046212	0.030203	0.063882
2202	Ras-related protein RABF1	Q9CB01	RABF1_ARATH	RABF1	21989	6.16	38	4	35	0.328508	0.0967723	0.184265	0.258055	0.305769	0.140554	0.008576	0.01899	0.010722	0.063077	0.005769	0.040554
2204	Histone H2B.7	Q9LZT0	H2B7_ARATH	At3g46030	15902	10.02	46	12	54	0.279884	0.0835714	0.614281	0	0.765645	0.126655	0.007307	0.005051	0.020196	0	0.174515	0.004067
2205	Membrane-associated progesterone-binding protein 4	Q2HIW2	MAPR4_ARATH	MAPR4	27492	8.46	26	7	29	2.93013	2.10099	1.75925	2.29504	3.25628	2.06883	0.076496	0.015616	0.082948	0.739313	0.977442	0.101956
2305	tRNA-splicing endonuclease subunit Sen2-1	Q9M1E8	SEN21_ARATH	SEN1	27741	8.42	44	6	20	0.491743	0	0.289872	0	0.613884	0.190785	0.012838	0	0.136292	0	0.133559	0.140254
2403	Phosphoribulokinase, chloroplastic	P25697	KPPR_ARATH	At1g32060	44721	5.71	60	10	29	0.927508	0.425233	0.589663	0.464843	0.95417	0.412582	0.024214	0.052346	0.282487	0.006112	0.080816	0.398982
2409	Protein RETICULATA	B9DFK5	RETIC_ARATH	RE	46999	7.46	50	7	28	0.682382	0.255176	0.640498	0.339857	0.524485	0.425099	0.017815	0.124935	0.005326	0.179711	0.325511	0.276704
2501	Histone H1.1	P26568	H11_ARATH	At1g06760	289929	10.77	51	12	36	2.50206	1.75314	1.90243	2.23167	2.04506	1.47251	0.06532	0.162852	0.360134	0.520523	0.867217	0.965911
2504	Putative RING-H2 finger protein ATL49	Q9ZV53	ATL49_ARATH	ATL49	47884	7.5	37	8	20	0.889531	0.316288	0.348017	0.546945	0.438091	0.409016	0.023223	0.09879	0.238537	0.06639	0.263601	0.101698
2505	UDP-glucuronate 4-epimerase 5	Q9STI6	GAE5_ARATH	GAE5	48191	9.88	41	8	18	1.12896	0.383543	0.598567	1.19527	0.94344	0.541891	0.029473	0.104081	0.020394	0.682572	0.326588	0.253367
2509	Transcription factor TGA4	Q39162	TGA4_ARATH	TGA4	41953	6.69	25	4	12	0.655136	0.217992	0.134662	0.45283	0.359537	0.407371	0.015204	0.025445	0.04902	0.085348	0.200233	0.007371
2603	Pyrophosphate fructose6-phosph1-phosphotransferase sub beta1	Q8W4M5	PFPB1_ARATH	PFP-BETA1	61991	5.8	46	8	25	0.506604	0.222623	0.465418	0.520702	0.621285	0.445473	0.031093	0.070184	0.335403	0.234445	0.021285	0.066029
2608	Pentatricopeptide repeat-containing protein At1g09220, mitoc	Q680Z7	PPR24_ARATH	PCMP-E25	57781	8.77	39	15	28	0.470021	0.447596	0.58782	0	1.33191	0.607702	0.012271	0.286879	0.158446	0	0.652279	0.349583
2705	Heat shock 70 kDa protein 10, mitochondrial	Q9LDZ0	HSP7J_ARATH	HSP70-10	73174	5.63	43	12	17	0.216822	0.228295	0.0995152	0.211772	0	0.317141	0.00566	0.013621	0.069728	0.016648	0	0.017141
2706	Chaperonin 60 subunit beta 1, chloroplastic	P21240	CPNB1_ARATH	CPN60B1	64169	6.21	55	13	20	0.811999	0.658711	0.605062	0.47063	0.905537	0.534751	0.021199	0.033313	0.341325	0.224981	0.005537	0.251783
2715	Folylpolyglutamate synthase	FPGS1	FPGS1_ARATH	FPGS1	63876	0.11	51	10	25	0.343571	0.242599	0.416997	0.602898	0.341469	0.182984	0.008969	0.133911	0.043529	0.004099	0.159952	0.005219
2804	Myrosinase 1	P37702	BGL38_ARATH	TGG1	62664	5.61	75	12	25	0.409262	0.194642	0.159893	0.505865	0.146282	0.185847	0.010684	0.013917	0.01161	0.008295	0.004046	0.012022
2806	Elongator complex protein 3	Q93ZR1	ELP3_ARATH	HAG3	64395	8	43	8	21	0.115185	0.525914	0.26567	0	0.368825	0.181756	0.003007	0.061953	0.035075	0	0.162877	0.075424
2904	Myosin-16	Q9M2K0	MYO16_ARATH	XI-J	142294	5.75	47	25	17	0.110151	0.101024	0.0802314	0	0.0724697	0.106538	0.002876	0.007728	0.003793	0	0.00247	0.006538
3204	Glycine-rich RNA-binding protein 7	Q03250	RBG7_ARATH	RBG7	16937	5.85	49	6	45	0.301761	0.255735	0.205621	0.279682	0.304356	0.0964309	0.007878	0.077213	0.00841	0.069052	0.027463	0.044427
3206	Triosephosphate isomerase, cytosolic	P48491	TPIS_ARATH	CTIMC	27380	5.39	109	14	67	0.849678	0.884316	0.888486	1.06968	0.209907	0.909731	0.022182	0.167789	0.029938	0.313533	0.094132	0.043715
3207	Vacuolar protein sorting-associated protein 24 homolog 1	Q9FFB3	VP241_ARATH	VPS24-1	26037	5.58	42	8	47	0.182693	0.264601	0.233713	0.243867	0.110262	0.170089	0.004769	0.014768	0.086043	0.033341	0.010262	0.005346
3304	PYK10-binding protein 1	O04314	JAL30_ARATH	PBP1	32138	5.46	85	11	53	0.152137	0.206561	0.236034	0.322086	0	0.285257	0.003972	0.036056	0.011737	0.154431	0	0.01674
3305	Probable protein phosphatase 2C 58	Q93YW5	P2C58_ARATH	At4g28400	31170	7.79	38	8	34	0.074754	0.220973	0.127007	0	0.105954	0.0610786	0.001952	0.02966	0.013022	0	0.005954	0.001079
3406	Probable fructose-bisphosphate aldolase 2	Q944G9	ALFC2_ARATH	FBA2	43132	6.78	117	8	45	0.50467	0.796653	0.749257	0.658798	0.608371	0.347765	0.013175	0.182042	0.165145	0.115851	0.006415	0.002633
3605	ATP synthase subunit beta-1, mitochondrial	P83483	ATPBM_ARATH	At5g08670	59805	6.18	215	21	57	1.42572	0.690331	0.735685	0.951352	1.20037	0.771469	0.037221	0.177868	0.019628	0.781307	0.002853	0.023721
3606	Bifunctional enolase 2/transcriptional activator	P25696	ENO2_ARATH	ENO2	48974	5.54	54	38	27	0.254679	0.223379	0.178912	0	0.529441	0	0.046819	0.033063	0.008681	0	0.029441	0
3706	Probable fatty acyl-CoA reductase 4	Q9LXN3	FACR4_ARATH	FAR4	56467	9.07	27	9	19	0.0578817	0.0827253	0.0591068	0	0	0	0.001511	0.003854	0.003687	0	0	0
3804	Terpenoid synthase 25	Q9LIA1	TPS25_ARATH	TPS25	70693	5.6	40	12	19	0.196955	0.100791	0.113563	0.163654	0.104549	0.0666206	0.005142	0.029193	0.033892	0.084836	0.004549	0.008892
3902	Chaperone protein ClpC2, chloroplastic	Q9SXJ7	CLPC2_ARATH	CLPC2	105902	6.06	79	9	21	0.118719	0.0721415	0.0596579	0.118857	0	0.0807641	0.003099	0.003029	0.00221	0.00766	0	0.000764
3905	Glycine dehydrogenase (decarboxylating) 2	O80988	GCSP2_ARATH	GLDP2	114672	6.18	44	16	21	0.121218	0.107157	0.108514	0.153295	0	0.0775511	0.003165	0.010121	0.038306	0.049073	0	0.016138
4203	Eukaryotic translation initiation factor 5A-2	Q93VP3	IF5A2_ARATH	ELF5A-2	17358	5.55	75	24	55	0.435092	0.261729	0.12023	0.126473	0.742429	0.268269	0.011359	0.02648	0.006895	0.037438	0.557866	0.111076
4303	S-adenosylmethionine synthase 1	P23686	METK1_ARATH	SAM1	43587	5.51	58	10	25	0.177749	0.126969	0.0847887	0	0	0	0.00464	0.038139	0.008299	0	0	0
4504	Ribulose bisphosphate carboxylase large chain	O03042	RBL_ARATH	rbcL	53435	5.88	183	10	44	0.36401	0.136208	0.156958	0	0.220916	0.2919	0.000898	0.051205	0.000325	0	0.04512	0.010111
4505	F-box/LRR-repeat protein At2g40920	Q2V414	FBL37_ARATH	At2g40920	50489	6.64	45	31	29	0.695743	0.603727	0.254811	0.137606	0.58584	0.618543	0.019645	0.016895	0.184197	0.174574	0.062518	0.015713
4602	Phosphatidylinositol/phosphatidylcholine transfer protein SFH3	Q93ZE9	SFH3_ARATH	SFH3	63191	8.71	36	8	18	0.38883	0.216891	0.445944	1.72262	0.135674	0	0.00298	0.023888	0.195151	2.16572	0.035674	0
5205	L-ascorbate peroxidase 1, cytosolic	Q05431	APX1_ARATH	APX1	27829	5.72	163	10	69	0.532303	0.118564	0.400397	0.245848	0.391466	0.307269	0.013897	0.026253	0.039164	0.028657	0.26276	0.006248
5210	Glutathione S-transferase F2	P46422	GSTF2_ARATH	GSTF2	24114	5.92	102	10	65	2.01865	1.74414	1.18955	1.14172	2.20565	1.59107	0.0527	0.003863	0.23379	0.810343	0.481545	0.64371
5505	F-box/kelch-repeat protein At4g05080	Q9S9T0	FBK80_ARATH	At4g05080	46322	8.85	46	18	16	0	0.244661	0.127539	0	0	0.151219	0	0.123272	0.030481	0	0	0.10618
5806	Molybdenum cofactor sulfurase	Q9C5X8	MOCOS_ARATH	ABA3	92772	6.56	58	13	16	0.0295786	0.129464	0.0761951	0	0	0.13508	0.001641	0.083386	0.007747	0	0	0.059927
6212	Glutathione S-transferase F3	Q9SLM6	GSTF3_ARATH	GSTF3	24106	6.25	69	9	33	0.942208	0.605095	0.560253	0.8685	0.321031	1.23023	0.024598	0.007205	0.005894	0.231414	0.025374	0.029874
6401	Glyceraldehyde-3-phosphate dehydrogenase GAPB, chloroplastic	P25857	G3PB_ARATH	GAPB	48086	6.33	82	11	35	0.655582	0.415713	0.529561	0.356255	0.182485	0.679652	0.014994	0.111359	0.053348	0.023213	0.120255	0.233915
6406	Plant UBX domain-containing protein 10	Q9M0N1	PUX10_ARATH	PUX10	52998	4.85	44	9	20	0	0.0440586	0	0.21136	0	0.041909	0	0.035153	0	0.016066	0	0.024846
6906	Filament-like plant protein 6	Q9C698	FPP6_ARATH	FPP6	119778	4.9	89	20	32	0.0906215	0	0.254678	0	0	0.319307	0.002366	0	0.062683	0	0	0.09704
7205	Glutathione S-transferase F7	Q9SRY5	GSTF7_ARATH	GSTF7	23583	6.14	68	14	32	0.00819243	0.423755	0.380425	0.376855	0.236724	0.553982	0.000214	0.075586	0.212125	0.260645	0.218963	0.117142
7207	Glutathione S-transferase F9	O80852	GSTF9_ARATH	GSTF9	27131	6.17	57	38	31	0.425874	0.246495	0.538791	0.442446	0.700704	0.61143	0.011118	0.022469	0.085578	0.27168	0.007354	0.176316
7301	Chloroplast stem-loop binding protein of 41 kDa a	Q9LYA9	CP41A_ARATH	CSP41A	44074	8.54	55	15	23	0.30817	0.0827069	0.147709	0.232686	0.339003	0.119104	0.008089	0.003828	0.031348	0.104267	0.113837	0.034861
7305	30S ribosomal protein S5, chloroplastic	P93014	RR5_ARATH	RPS5	32682	8.99	43	7	43	0	0.0771952	0.0536786	0.24177	0.0739588	0.229606	0	0.006203	0.038404	0.131154	0.003959	0.032912
7306	Auxin-responsive protein IAA9	Q38827	IAA9_ARATH	IAA9	36781	6.06	36	9	31	0	0.0277152	0.0667454	0.229656	0.158981	0.0917095	0	0.00352	0.074172	0.04194	0.010437	0.002711
7406	Probable receptor-like protein kinase At2g47060	O80719	Y2706_ARATH	At2g47060	40248	6.95	53	9	30	1.98102	0.412367	0.364443	0.781077	0.329319	0.541083	0.0578	0.17258	0.16025	0.585084	0.029319	0.069609
7807	Formate--tetrahydrofolate ligase	Q9SPK5	FTHS_ARATH	THFS	68329	6.26	77	13	26	0.305966	0.214715	0.291107	0.363483	0.268266	0.581425	0.007988	0.029028	0.188124	0.255806	0.008647	0.089964
8204	Serine/arginine-rich SC35-like splicing factor SCL28	Q1PDV2	SRC28_ARATH	SCL28	28125	11.44	34	7	29	0.0653577	0.0357081	0	0.172055	0	0.242671	0.09243	0.050499	0	0.136414	0	0.050258
8205	Osmotin- like protein OSM34 precursor	P50700	OSL3_ARATH	OSM34	27528	6.08	72	8	36	0.281864	0.221102	0.0482562	0.217179	0.134374	0.822805	0.007359	0.100678	0.057194	0.011962	0.056734	0.140665
8206	Gamma carbonic anhydrase 2	Q9C6B3	GCA2_ARATH	GAMMACA2	30161	6.71	64	18	57	0.137999	0.326904	0.227898	0.327094	0.178597	0.373763	0.003603	0.014702	0.00618	0.001477	0.077147	0.139707
8404	Glyceraldehyde-3-phosphate dehydrogenase GAPC1, cytosolic	P25858	G3PC_ARATH	GAPC1	37005	6.62	57	10	25	0.182009	0.507362	0.282882	0.478456	0.323479	0.424485	0.004752	0.05559	0.088632	0.211686	0.089334	0.028224
8601	Glutamate--glyoxylate aminotransferase 1	Q9LR30	GGT1_ARATH	GGAT1	53780	6.49	142	12	53	0.494128	1.03613	0.888627	0.610596	0.327897	0.659545	0.0129	0.022918	0.691494	0.516952	0.144009	0.005345
8604	Plant intracellular Ras-group-related LRR protein 2	Q9LRV8	PIRL2_ARATH	PIRL2	52621	4.82	52	8	10	0.165613	0.162578	0	0	0	0.15702	0.004324	0.017788	0	0	0	0.012831
8612	Catalase-2	P25819	CAT2_ARATH	CAT2	57237	6.63	149	14	39	0.559461	1.37901	0.861658	1.04715	0	0.562231	0.014606	0.274449	0.037114	0.066679	0	0.02726
8805	Kinesin-5	F4JGP4	ATK5_ARATH	ATK5	89166	7.25	73	12	22	0.13468	0.0572353	0.0755424	0.116579	0	0.129365	0.003516	0.003393	0.014552	0.023447	0	0.063607
8807	Cullin-3B	Q9C9L0	CUL3B_ARATH	CUL3B	86069	7.59	56	22	25	0.0754826	0.094005	0.0420292	0.0996622	0	0.0838011	0.001971	0.021074	0.029438	0.014681	0	0.003801
9301	Prohibitin-3, mitochondrial	O04331	PHB3_ARATH	PHB3	30381	6.99	69	7	40	0.103934	0.19093	0.101634	0.184147	0	0.158729	0.002713	0.074299	0.009329	0.026684	0	0.026144
9304	Glyceraldehyde-3-phosphate dehydrogenase GAPA2, chloroplastic	Q9LPW0	G3PA2_ARATH	GAPA2	43105	8.16	58	18	30	0.203249	0.451871	0.357102	0.751987	0.503118	0.40465	0.005306	0.059408	0.217571	0.322551	0.003118	0.17601
9305	Glyceraldehyde-3-phosphate dehydrogenase GAPA1, chloroplastic	P25856	G3PA1_ARATH	GAPA1	42748	7.62	68	16	28	0.0775998	0.183148	0.248306	0	0	0.167181	0.002026	0.079909	0.068316	0	0	0.02502
9401	Putative F-box protein At2g19630	Q9ZUN0	FB113_ARATH	At2g19630	35047	8.85	56	13	41	0.406372	0.857878	0.839647	0.723855	0.720591	0.921983	0.010609	0.080147	0.032609	0.113648	0.020591	0.14079
9404	Aminomethyltransferase, mitochondrial	O65389	GCST_ARATH	GDCST	44759	8.55	107	12	37	0.21903	0.436612	0.362784	0.237376	0.163773	0.38778	0.005718	0.068613	0.010404	0.093224	0.093995	0.021832
9502	Fumarate hydratase 1	P93033	FUM1_ARATH	FUM1	53479	8.01	68	11	26	0.158638	0.0933095	0.0509058	0.0981601	0.134518	0.082522	0.132221	0.031612	0.010724	0.001705	0.034518	0.010315
								12
								15
								15
								15
